# Supplementary material for: Zinc finger protein Zfp335 controls early T-cell development and survival through β-selection-dependent and -independent mechanisms
Source: eLife. 2022 Feb 3;11:e75508. doi: 10.7554/eLife.75508 (PMC8871394; doi:10.7554/eLife.75508)
Supplement: Figure 5—figure supplement 3—source data 1. — Lines 1–8: 1: marker; 2: H2O; 3: WT; 4: Rag2−/−; 5: WT DN3; 6: KO DN3; 7: WT DN4; 8: KO DN4. [file elife-75508-fig5-figsupp3-data1.zip]

Archive with 7 entries (4 files):
- Figure 5-figure supplement 3-source data 1/
- Figure 5-figure supplement 3-source data 1/Figure 5-figure supplement 3-source data 1_raw gel picture with labels.tif
- __MACOSX/
- __MACOSX/Figure 5-figure supplement 3-source data 1/
- __MACOSX/Figure 5-figure supplement 3-source data 1/._Figure 5-figure supplement 3-source data 1_raw gel picture with labels.tif
- Figure 5-figure supplement 3-source data 1/Figure 5-figure supplement 3-source data 1_raw gel picture.tif
- __MACOSX/Figure 5-figure supplement 3-source data 1/._Figure 5-figure supplement 3-source data 1_raw gel picture.tif
